# Supplementary material for: Direct imaging of local atomic structures in zeolite using optimum bright-field scanning transmission electron microscopy
Source: Sci Adv. 2023 Aug 2;9(31):eadf6865. doi: 10.1126/sciadv.adf6865 (PMC10396294; doi:10.1126/sciadv.adf6865)
Supplement: Supplementary file 2 — Movie S1 [file sciadv.adf6865_movie_s1.zip]

Archive with 1 entries (1 files):
- adf6865_Movie_S1.mov
